# Supplementary material for: Directed natural evolution generates a next-generation oncolytic virus with a high potency and safety profile
Source: Nat Commun. 2023 Jun 9;14:3410. doi: 10.1038/s41467-023-39156-3 (PMC10256765; doi:10.1038/s41467-023-39156-3)
Supplement: Supplementary file 4 — Source Data [file 41467_2023_39156_MOESM4_ESM.xlsx]

## Sheet: Fig. 1c
MOI	M1-GFP			P3			P8			P10
0	100	100	100	100	100	100	100	100	100	100	100	100
0.001	101.898	108.978	88.7689	56.23	108.63	79.9328	64.2651	58.7375	111.231	52.8975	105.225	96.1618
0.01	99.4161	110.474	103.191	53.4345	47.2796	76.1545	26.9453	63.2025	79.8489	33.581	41.8006	92.4274
0.1	72.5547	106.983	81.3175	34.4249	17.2316	52.5609	13.8329	33.1794	51.6373	11.8871	32.074	45.2282
1	43.0657	87.1987	82.9374	6.77966	17.9174	1.25945	5.90778		16.8913	5.79495	22.0257	17.3237
10		76.5586	74.7271	3.81356	11.4446	1.67926	3.31412	9.39184	10.1527	4.01189		12.3444

## Sheet: Fig. 1f & Fig.S1
M1-GFP	M1-N3E2M
11.37	89.97
10.2	93.92
10.45	93.78
														negative control
														M1-GFP
														M1-N3E2M

## Sheet: Fig. 1g
hours post infection (hpi)	M1-GFP			M1-N3E2M
6	490.805	368.052	206.971	3680.52	2069.71	3680.52
24	872.789	1552.06	1552.06	87278.9	49080.5	87278.9
48	6544.99	3680.52	3680.52	3.68052e+06	2.06971e+06	3.68052e+06
72	8727.89	8727.89	6544.99	8700000	3.68052e+06	16000000

## Sheet: Fig. 1h
MOI	M1-GFP			M1-N3E2M
0	100	100	100	100	100	100
0.001	92.0228	104.419	107.97	51.5021	63.496	89.0336
0.01	88.1766	100.164	105.218	43.0615	45.2496	61.0057
0.1	85.3276	99.509	95.7306	31.0443	33.7359	40.9614
1	76.6382	81.5057	90.7361	20.0286	22.3027	29.2939
10		71.1948	76.3645	8.86981	11.1111	17.6765

## Sheet: Fig. 2ab
	M1-GFP	M1-N3E2M	Relative oncolysis of M1-N3E2M (normalized to M1-GFP)	organ
Hs 766T	86.64	45.14	4.10629	pancreas
SK-HEP-1	85.9008	44.6475	3.92593	liver
HCT-116	80.9471	26.7621	3.84393	colon
ZR-75-1	81	42	3.05263	breast
HCT8	71.4888	14.8905	2.98512	colon
RT112\84	68.1562	8.31905	2.87908	bladder
MCF-7	85.68	66.12	2.36592	breast
MDA-MB-436	70.34	41.18	1.98314	breast
Capan-2	95.9683	92.9544	1.74752	pancreas
PANC 10.05	63.4229	37.8742	1.69849	pancreas
Huh 7	42.1505	3.36323	1.67049	liver
BT-20	41.87	8	1.58266	breast
MDA-MB-435S	38	4	1.54839	breast
HPAC	51.43	25.89	1.52584	pancreas
KP-4	41.8167	11.2497	1.52536	pancreas
PANC-1	61.8012	48.2358	1.35513	pancreas
HT29	40	19.6667	1.33889	colon
MIA PACA-2	45.2183	27.762	1.31865	pancreas
PANC 02.03	56.7656	43.7931	1.30005	pancreas
HCC38	25.22	3.49	1.29059	breast
HT1376	43.0785	27.1029	1.28066	bladder
SW620	26.7482	6.92308	1.27064	colon
SW1990	32.9262	16.1697	1.24982	pancreas
T47D	22	3	1.24359	breast
DU145	65.7173	58.2347	1.21826	prostate
VM-CUB-1	66.189	59.0293	1.21176	bladder
HCT15	39	27	1.19672	colon
SW480	30.2548	17.0382	1.1895	colon
Capan-1	48.8542	39.1923	1.18891	pancreas
BxPC-3	23.9175	10.1799	1.18056	pancreas
MDA-MB-231	17	3	1.16867	breast
SCaBER	61	55	1.15385	bladder
CFPAC-1	45.5304	37.3396	1.15037	pancreas
J82	93	92	1.14286	bladder
RT4	76.7418	73.5477	1.13733	bladder
SU.86.86	29.264	20.5546	1.12313	pancreas
LoVo	47	41	1.11321	colon
MDA-MB-415	47.246	42.0057	1.09933	breast
PK59	33.1963	27.3711	1.0872	pancreas
HPAF-II	41.3539	36.2628	1.08681	pancreas
22Rv1	15.1392	9.7523	1.06348	prostate
639V	90.5662	89.984	1.06172	bladder
MDA-MB-468	7	2	1.05376	breast
HT1197	27.3525	24.7962	1.03519	bladder
Caco2	15.3333	13.3333	1.02362	colon
PC-3M-2B4	18.7129	17.2968	1.01742	prostate
1A6	18.8218	17.8803	1.0116	bladder
SK-BR-3	6	5	1.01064	breast
KU-19-19	17.9935	17.4721	1.00636	bladder
647-V	36.8717	36.5404	1.00525	bladder
UMUC3	13.2592	13.1093	1.00173	bladder
T24	82.8814	82.8814	1	bladder
5637	10.8574	10.8574	1	bladder
ACCS	30.9332	31	0.999032	bladder
BT-474	7.36969	7.92426	0.994013	breast
Hs 578T	3	4	0.989691	breast
HCC1806	7	8	0.989247	breast
AsPC-1	13.1412	14.081	0.98918	pancreas
HCC1428	11	12	0.988764	breast
SW780	21.741	23.0562	0.983195	bladder
MDA-MB-453	8	10	0.978261	breast
MDA-PCA-2B	30.5346	33.2067	0.961533	prostate
MDA-MB-157	9	14	0.945055	breast
LNCaP	57.2691	59.6677	0.943869	prostate
BFTC-905	36.484	40.7969	0.932097	bladder
UMUC1	22.3913	28.8119	0.91727	bladder
PC3	36.2602	43.52	0.886102	prostate
PNT1A	41.4012	48.1304	0.885165	prostate
NCI-H660	52.9087	58.9489	0.871733	prostate
Vcap	47.0143	56.0128	0.830173	prostate
HCC1937	29	43	0.802817	breast
EJ	75.3309	80.7358	0.780904	bladder
SW1710	86.3408	91.115	0.650482	bladder

## Sheet: Fig.2d
MOI	M1-GFP			M1-N3E2M
0	100	100	100	100	100	100
0.001	97.8933	105.989	88.9712	96.0584	98.1667	90.3114
0.01	96.7697	103.199	85.5967	69.927	50.3333
0.1	91.9944	97.4569	85.8436	26.5693	16.0833	4.84429
1	82.0225	75.8819	77.037	13.2847	4.08333	6.05536
10	71.4888	43.5603	77.1193	14.8905	4.66667	6.6609

## Sheet: Fig. 2f
MOI	M1-GFP			M1-N3E2M
0	100	100	100	100	100	100
0.001	103.226	86.8545	95.6522	58.7444	77.9621
0.01	98.9247	79.8122	94.7205	35.2018	70.8531	64.1791
0.1	90.5376	73.2394	90.9938	13.6771	44.3128	27.6119
1	69.0323	61.0329	59.9379	6.95067	22.9858	11.194
10	42.1505	34.507	17.1491	3.36323	9.95261	7.46269

## Sheet: Fig. 2j
MOI	M1-GFP			M1-N3E2M
0	100	100	100	100	100	100
0.001	106.667	96.9231		113.207	101.415
0.01	87.6923	100		114.623	91.5094
0.1	91.7949	112.308	108.718	107.076	98.1132	114.623
1	100.513	82.0513	84.1026	82.5472	102.359	101.415
10	95.8974	82.5641	84.1026	73.5849	91.0377	78.7736

## Sheet: Fig. 2k
MOI	M1-GFP			M1-N3E2M
0	100	100	100	100	100	100
0.001	92.9268	87.2727	84.6354	83.558	86.0795	86.3415
0.01	89.0244	78.1818	88.2812	87.8706	82.6705	81.4634
0.1	89.5122	78.4091		90.0269	84.0909	81.2195
1	95.3658	84.3182	91.9271	97.3046	96.0227	89.7561
10	103.902	99.3182	108.073	73.0458	109.375	106.341

## Sheet: Fig. 2l
MOI	M1-GFP			M1-N3E2M
0	100	100	100	100	100	100
0.001	110.635	105.755	124.416	104.663	97.8395
0.01	103.945	102.158	125.314	97.7548	97.2222	113.644
0.1	107.033	102.158	119.749	96.7185	95.679	114.542
1	110.292	103.597	125.135	103.109	101.852	108.079
10	96.0549		91.2029	83.5924	101.698

[truncated: 51 more sheets: Fig. 3b, Fig. 3c, Fig. 3f, Fig. 3h, Fig. 3j, Fig. 3l, Fig. 3m, Fig. 4a, Fig. 4c, Fig. 4e, Fig. 4f, Fig. 5b, Fig. 5c, Fig. 5d, Fig. 5e, Fig. 5f, Fig. 5g, Fig. 6a, Fig. 6b, Fig. 6c …]
